# Supplementary material for: Predicting bankruptcy of firms using earnings call data and transfer learning
Source: PeerJ Comput Sci. 2023 Jan 4;9:e1134. doi: 10.7717/peerj-cs.1134 (PMC10280182; doi:10.7717/peerj-cs.1134)
Supplement: Supplemental Information 1 [file peerj-cs-09-1134-s001.zip]

Archive with 2 entries (2 files):
- Bankruprcy/LSTM.ipynb
- Bankruprcy/LSTM-SMOTE Bank data.ipynb
