# Supplementary material for: Predicting bankruptcy of firms using earnings call data and transfer learning
Source: PeerJ Comput Sci. 2023 Jan 4;9:e1134. doi: 10.7717/peerj-cs.1134 (PMC10280182; doi:10.7717/peerj-cs.1134)
Supplement: Supplemental Information 1 [file peerj-cs-09-1134-s001.zip › Bankruprcy/LSTM.ipynb]

# %% [code]
import tensorflow as tf
import matplotlib.pyplot as plt
import pandas as pd
import numpy as np


import nltk 
nltk.download('stopwords')
from nltk.corpus import stopwords
from nltk.stem import SnowballStemmer


from sklearn.model_selection import train_test_split
from sklearn.preprocessing import LabelEncoder


import re

print("Tensorflow Version",tf.__version__)

# %% [code]
df =pd.read_excel (r'EarningCalls_data_2007-2021.xlsx')
df.head()

# %% [code]


# %% [code]
lab_to_sentiment = {0:"Non Bankrupt", 1:"Bankrupt"}
def label_decoder(label):
    return lab_to_sentiment[label]
df.sentiment = df.Label.apply(lambda x: label_decoder(x))
df.head()

# %% [code]
val_count = df.sentiment.value_counts()

plt.figure(figsize=(8,4))
plt.bar(val_count.index, val_count.values)
plt.title("Sentiment Data Distribution")

# %% [code]
import random
random_idx_list = [random.randint(1,len(df.text)) for i in range(10)] # creates random indexes to choose from dataframe
df.loc[random_idx_list,:].head(10) # Returns the rows with the index and display it

# %% [code]
stop_words = stopwords.words('english')
stemmer = SnowballStemmer('english')

text_cleaning_re = "@\S+|https?:\S+|http?:\S|[^A-Za-z0-9]+"

# %% [code]
def preprocess(text, stem=False):
    text = re.sub(text_cleaning_re, ' ', str(text).lower()).strip()
    tokens = []
    for token in text.split():
        if token not in stop_words:
            if stem:
                tokens.append(stemmer.stem(token))
            else:
                tokens.append(token)
    return " ".join(tokens)

# %% [code]
df.text = df.text.apply(lambda x: preprocess(x))
df

# %% [code]
from wordcloud import WordCloud

plt.figure(figsize = (20,20)) 
wc = WordCloud(max_words = 5000 , width = 1600 , height = 800).generate(" ".join(df[df.Label == 0].text))
plt.imshow(wc , interpolation = 'bilinear')

# %% [markdown]
### Negative Words

# %% [code]
plt.figure(figsize = (20,20)) 
wc = WordCloud(max_words = 5000 , width = 1600 , height = 800).generate(" ".join(df[df.Label == 1].text))
plt.imshow(wc , interpolation = 'bilinear')

# %% [markdown]
## Train and Test Split

# %% [code]
from sklearn.feature_extraction.text import TfidfVectorizer
vectorizer = TfidfVectorizer(max_features=100)
X_train_tf = vectorizer.fit_transform(df["text"])

from yellowbrick.text import TSNEVisualizer
X = X_train_tf
y = df["Label"]

# Create the visualizer and draw the vectors
tsne = TSNEVisualizer()
tsne.fit(X, y)
tsne.show()

# %% [code]


# %% [code]
import smote_variants as sv
import pandas as pd
from scipy.sparse import csr_matrix

from sklearn.feature_extraction.text import CountVectorizer
# learn training data vocabulary, then use it to create a document-term matrix
vect = CountVectorizer(max_features=2000)
# 3. fit
# 4. transform training data
X_train_dtf = vect.fit_transform(df["text"])
X_train_dtf =X_train_dtf.toarray()     
X, y= X_train_dtf,df["Label"]

oversampler= sv.distance_SMOTE()

# X_samp and y_samp contain the oversampled dataset
X_samp1, y_samp1= oversampler.sample(X, y)

# %% [code]


# %% [code]

from yellowbrick.text import TSNEVisualizer
X = X_samp1
y = y_samp1

# Create the visualizer and draw the vectors
tsne = TSNEVisualizer()
tsne.fit(X, y)
tsne.show()

# %% [code]
import smote_variants as sv
import pandas as pd
from scipy.sparse import csr_matrix

from sklearn.feature_extraction.text import CountVectorizer
# learn training data vocabulary, then use it to create a document-term matrix
vect = CountVectorizer(max_features=2000)
# 3. fit
# 4. transform training data
X_train_dtf = vect.fit_transform(df["text"])
X_train_dtf =X_train_dtf.toarray()     
X, y= X_train_dtf,df["Label"]

oversampler= sv.cluster_SMOTE()

# X_samp and y_samp contain the oversampled dataset
X_samp2, y_samp2= oversampler.sample(X, y)

# %% [code]

from yellowbrick.text import TSNEVisualizer
X = X_samp2
y = y_samp2

# Create the visualizer and draw the vectors
tsne = TSNEVisualizer()
tsne.fit(X, y)
tsne.show()

# %% [code]

import smote_variants as sv
import pandas as pd
from scipy.sparse import csr_matrix

from sklearn.feature_extraction.text import CountVectorizer
# learn training data vocabulary, then use it to create a document-term matrix
vect = CountVectorizer(max_features=2000)
# 3. fit
# 4. transform training data
X_train_dtf = vect.fit_transform(df["text"])
X_train_dtf =X_train_dtf.toarray()     
X, y= X_train_dtf,df["Label"]

oversampler= sv.SMOTE()

# X_samp and y_samp contain the oversampled dataset
X_samp3, y_samp3= oversampler.sample(X, y)


# %% [code]

from yellowbrick.text import TSNEVisualizer
X = X_samp3
y = y_samp3

# Create the visualizer and draw the vectors
tsne = TSNEVisualizer()
tsne.fit(X, y)
tsne.show()

# %% [code]


# %% [code]

import smote_variants as sv
import pandas as pd
from scipy.sparse import csr_matrix

from sklearn.feature_extraction.text import CountVectorizer
# learn training data vocabulary, then use it to create a document-term matrix
vect = CountVectorizer(max_features=2000)
# 3. fit
# 4. transform training data
X_train_dtf = vect.fit_transform(df["text"])
X_train_dtf =X_train_dtf.toarray()     
X, y= X_train_dtf,df["Label"]

oversampler= sv.SVM_balance()

# X_samp and y_samp contain the oversampled dataset
X_samp4, y_samp4= oversampler.sample(X, y)


# %% [code]

from yellowbrick.text import TSNEVisualizer
X = X_samp4
y = y_samp4

# Create the visualizer and draw the vectors
tsne = TSNEVisualizer()
tsne.fit(X, y)
tsne.show()

# %% [code]
oversampler= sv.SVM_balance()

# X_samp and y_samp contain the oversampled dataset
X_samp4, y_samp4= oversampler.sample(rounded_predictions, df["Label"])

# %% [code]
from sklearn.feature_extraction.text import TfidfVectorizer
# learn training data vocabulary, then use it to create a document-term matrix
vect = TfidfVectorizer(max_features=1500)
# 3. fit
# 4. transform training data
rounded_predictions = vect.fit_transform(df["text"])
oversampler= sv.cluster_SMOTE()


# %% [code]
rounded_predictions

# %% [code]
# X_samp and y_samp contain the oversampled dataset
X_samp4, y_samp4= oversampler.sample(rounded_predictions.toarray(), df["Label"])

# %% [code]


# %% [code]
# Splitting dataset into training and testing setsrounded_predictions, df["Label"]
from sklearn.model_selection import train_test_split

X_train, X_test, y_train, y_test = train_test_split(rounded_predictions, df["Label"], test_size=0.2, shuffle=True)

# %% [code]
from collections import Counter
Counter(y_train)

# %% [code]
from collections import Counter
Counter(y_test)

# %% [raw]
from sklearn.feature_extraction.text import CountVectorizer
# learn training data vocabulary, then use it to create a document-term matrix
vect = CountVectorizer(max_features=2000)
# 3. fit
# 4. transform training data
X_train_dtf = vect.fit_transform(X_train)
X_test_dtf = vect.transform(X_test)

# %% [raw]
from sklearn.feature_extraction.text import TfidfVectorizer
vectorizer = TfidfVectorizer()
X_train_tf = vectorizer.fit_transform(X_train)
X_test_tf = vectorizer.transform(X_test)

# %% [code]
from sklearn.metrics import accuracy_score
from sklearn.metrics import classification_report
from sklearn.metrics import confusion_matrix

# %% [code]
from sklearn.svm import SVC
print("SVC")
svm = SVC(kernel='poly', C=2.0, random_state=500)
svm.fit(X_train,y_train)
y_pred=svm.predict(X_test)
print(accuracy_score(y_test,y_pred))
print(classification_report(y_test,y_pred))
print(confusion_matrix(y_test,y_pred))

# %% [code]


# %% [code]
from sklearn.linear_model import LogisticRegression
# LogisticRegression
print("LR")
logreg = LogisticRegression(solver='newton-cg',C=500.0)
logreg.fit(X_train,y_train)
y_pred=logreg.predict(X_test)
print(accuracy_score(y_test,y_pred))
print(classification_report(y_test,y_pred))
print(confusion_matrix(y_test,y_pred))

# %% [code]


# %% [code]
#Random forest machine leanring models
from sklearn.ensemble import RandomForestClassifier
rfc = RandomForestClassifier(n_estimators=300, random_state=2,max_depth=50) 
print("RandomForestClassifier")
rfc.fit(X_train,y_train)
y_pred=rfc.predict(X_test)
print(accuracy_score(y_test,y_pred))
print(classification_report(y_test,y_pred))
print(confusion_matrix(y_test,y_pred))

# %% [code]


# %% [code]
from sklearn.ensemble import RandomForestClassifier, AdaBoostClassifier
xgb = AdaBoostClassifier(n_estimators=200, random_state=5)
print("AdaBoostClassifier")
xgb.fit(X_train,y_train)
y_pred=xgb.predict(X_test)
print(accuracy_score(y_test,y_pred))
print(classification_report(y_test,y_pred))
print(confusion_matrix(y_test,y_pred))

# %% [code]
from sklearn.ensemble import ExtraTreesClassifier
print("ETC")
b = ExtraTreesClassifier(n_estimators=300, random_state=5, max_depth=20)
b.fit(X_train,y_train)
y_pred=b.predict(X_test)
print(accuracy_score(y_test,y_pred))
print(classification_report(y_test,y_pred))
print(confusion_matrix(y_test,y_pred))

# %% [code]


# %% [code]


# %% [code]


# %% [code]
import numpy as np # linear algebra

import pandas as pd # data processing, CSV file I/O (e.g. pd.read_csv)
import matplotlib.pyplot as plt
# Input data files are available in the "../input/" directory.
# For example, running this (by clicking run or pressing Shift+Enter) will list the files in the input directory

import os
import glob
import cv2
import tensorflow as tf
from keras import layers
from keras.layers import Dropout , Input, Add, Dense, Activation, ZeroPadding2D, BatchNormalization, Flatten, Conv2D, AveragePooling2D, MaxPooling2D, GlobalMaxPooling2D
from keras.models import Model, load_model
from keras.initializers import glorot_uniform
from sklearn.model_selection import train_test_split
import keras.backend as K
from sklearn.utils import shuffle
# importing all necessary libraries to run the code
import re,string
import numpy as np
import pandas as pd
import keras_metrics
import tensorflow.keras
import matplotlib.pyplot as plt
from nltk.corpus import stopwords
from keras.models import Sequential
from sklearn.model_selection import train_test_split
from keras.layers import Dense, Flatten, LSTM, Conv1D, MaxPooling1D, Dropout, Activation,Embedding
# using the variable sw to hold all stopwords that are in English
sw = stopwords.words('english')

# %% [code]
df["text"]=df["text"].astype(str)

# %% [code]
from keras import optimizers
import tensorflow.keras
tokenizer = tensorflow.keras.preprocessing.text.Tokenizer(num_words=5000, lower=True,split=' ',filters='!"#$%&()*+,-./:;<=>?@[\\]^_`{|}~\t\n')
tokenizer.fit_on_texts(df["text"].values)
#print(tokenizer.word_index)  # To see the dicstionary
X = tokenizer.texts_to_sequences(df["text"].values)
X = tensorflow.keras.preprocessing.sequence.pad_sequences(X)

Y = pd.get_dummies(df["Label"]).values

X_train, X_valid, Y_train, Y_valid = train_test_split(X,Y, test_size = 0.15, random_state =2)
batch_size=128

# %% [code]
from keras.layers import Dense, Flatten, LSTM, Conv1D, MaxPooling1D, Dropout, Activation,Embedding
from keras.models import Sequential
model_conv = Sequential()
model_conv.add(Embedding(5000,1500, input_length=X.shape[1]))
model_conv.add(Dropout(0.2))
model_conv.add(LSTM(1500))
model_conv.add(Dropout(0.2))
model_conv.summary()
rounded_predictions = model_conv.predict(X, batch_size=128, verbose=0)

# %% [code]
rounded_predictions.shape

# %% [code]


# %% [code]
from keras.layers import Dense, Flatten, LSTM, Conv1D, MaxPooling1D, Dropout, Activation,Embedding
from keras.models import Sequential
model_conv = Sequential()
model_conv.add(Embedding(5000,1000, input_length=X.shape[1]))
model_conv.add(Dropout(0.2))
model_conv.add(LSTM(1000))
model_conv.add(Dropout(0.2))
model_conv.add(Dense(2, activation='softmax'))
model_conv.compile(loss='binary_crossentropy', optimizer='adam',   metrics=['accuracy','mae','mse',keras_metrics.precision(), keras_metrics.recall(),keras_metrics.f1_score()])
#Y = data.Reviewer_Score

pred=model_conv.fit(X_train, Y_train, batch_size =batch_size, epochs =100, verbose =2,validation_data=(X_valid,Y_valid))
pred

# %% [code]
rounded_predictions1 = model_conv.predict_classes(X_valid, batch_size=128, verbose=0)
rounded_labels=np.argmax(Y_valid, axis=1)
print(classification_report(rounded_labels,rounded_predictions1))
print(confusion_matrix(rounded_labels,rounded_predictions1))

# %% [code]


# %% [code]


# %% [code]


# %% [code]


# %% [code]
a=rounded_predictions1[i],y_pred1[i],y_pred2[i]
statistics.mode(a)

# %% [code]
mv=rounded_predictions1
import statistics
for i in range(len(rounded_predictions1)):
    try:
        a=rounded_predictions1[i],y_pred1[i],y_pred2[i]
        mv[i]=statistics.mode(a)
    except:
        mv[i]=1

print(accuracy_score(Y_valid,mv))
print(classification_report(Y_valid,mv))
print(confusion_matrix(Y_valid,mv))

# %% [code]


# %% [code]


# %% [code]


# %% [code]


# %% [code]


# %% [code]


# %% [code]
train_data, test_data = train_test_split(df, test_size=0.30,
                                         random_state=7) # Splits Dataset into Training and Testing set
print("Train Data size:", len(train_data))
print("Test Data size", len(test_data))

# %% [markdown]
`train_test_split` will shuffle the dataset and split it to gives training and testing dataset. It's important to shuffle our dataset before training.

# %% [code]
train_data.head(10)

# %% [code]
from keras.preprocessing.text import Tokenizer

tokenizer = Tokenizer()
tokenizer.fit_on_texts(train_data.text)

word_index = tokenizer.word_index
vocab_size = len(tokenizer.word_index) + 1
print("Vocabulary Size :", vocab_size)

# %% [code]


# %% [code]
from keras.preprocessing.sequence import pad_sequences

x_train = pad_sequences(tokenizer.texts_to_sequences(train_data.text),
                        maxlen = MAX_SEQUENCE_LENGTH)
x_test = pad_sequences(tokenizer.texts_to_sequences(test_data.text),
                       maxlen = MAX_SEQUENCE_LENGTH)

print("Training X Shape:",x_train.shape)
print("Testing X Shape:",x_test.shape)

# %% [code]
labels = train_data.Label.unique().tolist()

# %% [code]
encoder = LabelEncoder()
encoder.fit(train_data.Label.to_list())

y_train = encoder.transform(train_data.Label.to_list())
y_test = encoder.transform(test_data.Label.to_list())

y_train = y_train.reshape(-1,1)
y_test = y_test.reshape(-1,1)

print("y_train shape:", y_train.shape)
print("y_test shape:", y_test.shape)

# %% [code]


# %% [code]
embedding_matrix = np.zeros((vocab_size, EMBEDDING_DIM))
for word, i in word_index.items():
    embedding_vector = embeddings_index.get(word)
    if embedding_vector is not None:
        embedding_matrix[i] = embedding_vector

# %% [code]
embedding_layer = tf.keras.layers.Embedding(vocab_size,
                                          EMBEDDING_DIM,
                                          weights=[embedding_matrix],
                                          input_length=MAX_SEQUENCE_LENGTH,
                                          trainable=False)

# %% [code]
from tensorflow.keras.layers import Conv1D, Bidirectional, LSTM, Dense, Input, Dropout
from tensorflow.keras.layers import SpatialDropout1D
from tensorflow.keras.callbacks import ModelCheckpoint

# %% [code]
sequence_input = Input(shape=(MAX_SEQUENCE_LENGTH,), dtype='int32')
embedding_sequences = embedding_layer(sequence_input)
x = SpatialDropout1D(0.2)(embedding_sequences)
x = Conv1D(64, 5, activation='relu')(x)
x = Bidirectional(LSTM(64, dropout=0.2, recurrent_dropout=0.2))(x)
x = Dense(512, activation='relu')(x)
x = Dropout(0.5)(x)
x = Dense(512, activation='relu')(x)
outputs = Dense(1, activation='sigmoid')(x)
model = tf.keras.Model(sequence_input, outputs)

# %% [code]
from tensorflow.keras.optimizers import Adam
from tensorflow.keras.callbacks import ReduceLROnPlateau

model.compile(optimizer=Adam(learning_rate=LR), loss='binary_crossentropy',
              metrics=['accuracy'])
ReduceLROnPlateau = ReduceLROnPlateau(factor=0.1,
                                     min_lr = 0.01,
                                     monitor = 'val_loss',
                                     verbose = 1)

# %% [code]
print("Training on GPU...") if tf.test.is_gpu_available() else print("Training on CPU...")

# %% [code]
history = model.fit(x_train, y_train, batch_size=BATCH_SIZE, epochs=EPOCHS,
                    validation_data=(x_test, y_test), callbacks=[ReduceLROnPlateau])

# %% [code]
s, (at, al) = plt.subplots(2,1)
at.plot(history.history['accuracy'], c= 'b')
at.plot(history.history['val_accuracy'], c='r')
at.set_title('model accuracy')
at.set_ylabel('accuracy')
at.set_xlabel('epoch')
at.legend(['LSTM_train', 'LSTM_val'], loc='upper left')

al.plot(history.history['loss'], c='m')
al.plot(history.history['val_loss'], c='c')
al.set_title('model loss')
al.set_ylabel('loss')
al.set_xlabel('epoch')
al.legend(['train', 'val'], loc = 'upper left')

# %% [code]
def decode_sentiment(score):
    return 1 if score>0.5 else 0


scores = model.predict(x_test, verbose=1, batch_size=10000)
y_pred_1d = [decode_sentiment(score) for score in scores]

# %% [code]
import itertools
from sklearn.metrics import confusion_matrix, classification_report, accuracy_score
def plot_confusion_matrix(cm, classes,
                          title='Confusion matrix',
                          cmap=plt.cm.Blues):
    """
    This function prints and plots the confusion matrix.
    Normalization can be applied by setting `normalize=True`.
    """

    cm = cm.astype('float') / cm.sum(axis=1)[:, np.newaxis]

    plt.imshow(cm, interpolation='nearest', cmap=cmap)
    plt.title(title, fontsize=20)
    plt.colorbar()
    tick_marks = np.arange(len(classes))
    plt.xticks(tick_marks, classes, fontsize=13)
    plt.yticks(tick_marks, classes, fontsize=13)

    fmt = '.2f'
    thresh = cm.max() / 2.
    for i, j in itertools.product(range(cm.shape[0]), range(cm.shape[1])):
        plt.text(j, i, format(cm[i, j], fmt),
                 horizontalalignment="center",
                 color="white" if cm[i, j] > thresh else "black")

    plt.ylabel('True label', fontsize=17)
    plt.xlabel('Predicted label', fontsize=17)

# %% [code]
cnf_matrix = confusion_matrix(test_data.Label.to_list(), y_pred_1d)
print(cnf_matrix)
plt.figure(figsize=(6,6))
plot_confusion_matrix(cnf_matrix, classes=test_data.Label.unique(), title="Confusion matrix")
plt.show()

# %% [code]
print(classification_report(list(test_data.Label), y_pred_1d))

# %% [code]


# %% [code]


# %% [code]
